# Supplementary material for: Liposomal siRNA Formulations for the Treatment of Herpes Simplex Virus-1: In Vitro Characterization of Physicochemical Properties and Activity, and In Vivo Biodistribution and Toxicity Studies
Source: Pharmaceutics. 2022 Mar 13;14(3):633. doi: 10.3390/pharmaceutics14030633 (PMC8948811; doi:10.3390/pharmaceutics14030633)
Supplement: Supplementary file 1 [file pharmaceutics-14-00633-s001.zip]

Archive with 1 entries (1 files):
- pharmaceutics-1613188-supplementary.pdf
